# Supplementary material for: Total Synthesis and Anti-Inflammatory Evaluation of Osajin, Scandenone and Analogues
Source: Pharmaceuticals (Basel). 2024 Jan 9;17(1):86. doi: 10.3390/ph17010086 (PMC10819276; doi:10.3390/ph17010086)
Supplement: Supplementary file 1 [file pharmaceuticals-17-00086-s001.zip]

Archive with 1 entries (1 files):
- pharmaceuticals-2802002-supplementary.pdf
